# Supplementary material for: Machine Learning-Based Approaches for Prediction of Patients’ Functional Outcome and Mortality after Spontaneous Intracerebral Hemorrhage
Source: J Pers Med. 2022 Jan 14;12(1):112. doi: 10.3390/jpm12010112 (PMC8778760; doi:10.3390/jpm12010112)
Supplement: Supplementary file 1 [file jpm-12-00112-s001.zip]

Archive with 24 entries (17 files):
- code/
- code/dhcdatalearn/
- code/dhcdatalearn/model_evaluation/
- code/dhcdatalearn/model_evaluation/_compute_auc_delong.py
- code/dhcdatalearn/model_evaluation/_eva_model_fusion.py
- code/dhcdatalearn/model_evaluation/_model_ensemble.py
- code/dhcdatalearn/model_evaluation/__init__.py
- code/dhcdatalearn/model_evaluation/__pycache__/
- code/dhcdatalearn/model_evaluation/__pycache__/_compute_auc_delong.cpython-37.pyc
- code/dhcdatalearn/model_evaluation/__pycache__/_eva_model_fusion.cpython-37.pyc
- code/dhcdatalearn/model_evaluation/__pycache__/_model_ensemble.cpython-37.pyc
- code/dhcdatalearn/model_evaluation/__pycache__/__init__.cpython-37.pyc
- code/dhcdatalearn/utils/
- code/dhcdatalearn/utils/graph.py
- code/dhcdatalearn/utils/__init__.py
- code/dhcdatalearn/utils/__pycache__/
- code/dhcdatalearn/utils/__pycache__/graph.cpython-37.pyc
- code/dhcdatalearn/utils/__pycache__/__init__.cpython-37.pyc
- code/dhcdatalearn/__init__.py
- code/dhcdatalearn/__pycache__/
- code/dhcdatalearn/__pycache__/__init__.cpython-37.pyc
- code/functional_code.py
- code/mortality_code.py
- Supplementary Table S1.pdf
