# Supplementary material for: Machine Learning-Based Approaches for Prediction of Patients’ Functional Outcome and Mortality after Spontaneous Intracerebral Hemorrhage
Source: J Pers Med. 2022 Jan 14;12(1):112. doi: 10.3390/jpm12010112 (PMC8778760; doi:10.3390/jpm12010112)
Supplement: Supplementary file 1 [file jpm-12-00112-s001.zip › code/dhcdatalearn/model_evaluation/__init__.py]

# -*- coding: utf-8 -*-

from ._eva_model_fusion import EvaModelFusion
from ._model_ensemble import ModelEnsemble

__all__ = ['EvaModelFusion', 'ModelEnsemble']
