# Supplementary material for: Machine Learning-Based Approaches for Prediction of Patients’ Functional Outcome and Mortality after Spontaneous Intracerebral Hemorrhage
Source: J Pers Med. 2022 Jan 14;12(1):112. doi: 10.3390/jpm12010112 (PMC8778760; doi:10.3390/jpm12010112)
Supplement: Supplementary file 1 [file jpm-12-00112-s001.zip › code/dhcdatalearn/utils/graph.py]

# -*- coding: utf-8 -*-

import matplotlib.pyplot as plt
import os


def display_chn():
    if os.name == 'posix':
        plt.rcParams['font.sans-serif'] = ['Arial Unicode MS']
    elif os.name == 'nt':
        plt.rcParams['font.sans-serif'] = ['SimHei']
    plt.rcParams['axes.unicode_minus'] = False
